# Supplementary material for: The Effects of the Pragmatic Intervention Programme in Children with Autism Spectrum Disorder and Developmental Language Disorder
Source: Brain Sci. 2022 Nov 29;12(12):1640. doi: 10.3390/brainsci12121640 (PMC9775383; doi:10.3390/brainsci12121640)
Supplement: Supplementary file 1 [file brainsci-12-01640-s001.zip]

Archive with 1 entries (1 files):
- brainsci-2027291-supplementary.pdf
